# Supplementary material for: Arsenic and Heavy Metals in Sediments Affected by Typical Gold Mining Areas in Southwest China: Accumulation, Sources and Ecological Risks
Source: Int J Environ Res Public Health. 2023 Jan 12;20(2):1432. doi: 10.3390/ijerph20021432 (PMC9859441; doi:10.3390/ijerph20021432)
Supplement: Supplementary file 1 [file ijerph-20-01432-s001.zip]

Archive with 1 entries (1 files):
- ijerph-2140901-supplementary.pdf
